# Supplementary material for: Targeted Metabolomic Serum Analysis of Patients with High and Low Risk of Endometrial Cancer Recurrence and Positive and Negative Lymph Node Status
Source: Metabolites. 2025 Jun 20;15(7):422. doi: 10.3390/metabo15070422 (PMC12298217; doi:10.3390/metabo15070422)
Supplement: Supplementary file 1 [file metabolites-15-00422-s001.zip]

Archive with 1 entries (1 files):
- metabolites-3675434-supplementary.pdf
